# Supplementary material for: ALAS2 Prevents Neonatal Necrotizing Enterocolitis by Improving Ferroptosis in Intestinal Epithelial Cells Through Inhibition of Oxidative Stress
Source: Mediators Inflamm. 2026 Jan 7;2026:6683001. doi: 10.1155/mi/6683001 (PMC12775833; doi:10.1155/mi/6683001)
Supplement: Supplementary file 1 — Supporting Information Table S1: The list of differentially expressed genes in the GSE198372 database. Table S2: The list of differentially expressed genes in the GSE193177 database. Table S3: The list of differentially expressed genes in the GSE64801 database. Table S4: The list of differential metabolites of Figure 6b. [file MI-2026-6683001-s001.zip]

Archive with 2 entries (2 files):
- Supplementary materials.docx
- Response letter_2.docx
